# Supplementary material for: Topical gabapentin solution for the management of burning mouth syndrome: A retrospective study
Source: PLoS One. 2023 Dec 14;18(12):e0295559. doi: 10.1371/journal.pone.0295559 (PMC10721041; doi:10.1371/journal.pone.0295559)
Supplement: S1 Dataset — (XLSX) [file pone.0295559.s001.xlsx]

## Sheet: Sheet1
Deidentified #	Systemic or topical prescribed	Age of pt at the time of prescription	Dosage	Frequency (medication)	Gender	Months since onset oral symptoms	Tingling/burning score on day gabapentin was prescribed (0-10)	Commorbidities	Concomitant antidepressent therapy (SSRI/tricycli/and others)	FOLLOW UP	Days between 1st and 2nd visit	D/c due to adverse events	Tingling/burning score on day gabapentin was prescribed at follow up nr. 2	Alcohol consumption (never, current, former)	Smoking status	TKI use	Topical caps./tabasco	Viscous lidoc./MMW	Hydrocodone	Biotene	Cev/Pil	Current psych tx	CurrentAnticonv./anxiol.	Current Antidepressants	Other antipsych.	Topical clonazepam	Syst. Immunosupp.	ALA	Xylimelts	Topical Imunosupp.	H/o anxiety	H/o stress	H/o depression	H/o hedaches	Migraines	H/o myofascial pain	H/o insomnia/sleep dist	Type 1	Type 2	Type 3	Other	Type not defined	Worse at nights	Tongue (sites not specified	Tip only	Dorsum	Lateral	Ventral	Buccal
OD1	topical	71	250mg/5ml	TID	F	26	7	Insomnia, depression, anxiety	Mirtazapine	7	65	N/a	7	Current	Never	n	N/a	n	n/a	n	Y	n	Buspirone	Mirtazapine, nortriptyline	n/a	n	n/a	Y	Y	n/a	Y	Y	Y	N	N	N	Y	n	Y	n	n	Y	Y	Y	n	n	n	n	n
OD2	topical	85	250mg/5ml	TID	M	32	8	High cholesterol, Thyroid disease, GERD, heart condition, prostate issues	N/A	8	56	d/c due to no improvements	n	Never	Former, pack every 2 days for 15 years, Stopped 15 years ago	N	N/a	n	n/a	n	Y	n	n	n	n/a	n	n/a	Y	Y	n/a	n	n	n	Y	n	n	n	Y	N	n	n	n	n	Y	Y	y	y	y	y
OD3	topical	68	250mg/5ml	TID	F	115	7	Osteoporosis	N/A	5.5	61	Pt reported very minor improvement and topical gabapentin stopped and switched to systemic	N/a	Never	Never	none	N/a	n/a	n/a	Y	n/a	n	n	n	n/a	n	n/a	n	Y	n/a	n	n	n	n	n	n	n	N	Y	N	N	N	N	Y	n	n	n	n	n
OD6	topical	46	250mg/5ml	TID	F	17	3	Left breast cancer s/p surgery and radiation	N/a	1	195	N/a	N/a	Current	Never	N/a	n/a	Y	n/a	Y	n/a	N	N	Nortriptyline	n/a	N	n/a	Y	N	n/a	Y	Y	Y	Y	Y	N	N	N	Y	N	N	N	N	Y	n	n	n	n	n
OD7	topical	82	250mg/5ml	TID	F	23	10	Breast cancer 20 years ago s/p surgery and radiation, recurrence of breast cancer, hypothyroidism, orthostatic hypertension, A-fib, hand tremors, lower back pain	Duloxetine,	6.5	50	Gabapentin discontinued at 2nd f/u due to sx being associated with dry mouth and no improvement	7	Never	Former, quit smoking 50 years ago, smoked 2-3ppd for 12 years	n/a	n/a	n/a	n/a	Y	Y	n/a	n/a	duloxetine	n/a	n	n/a	Y	Y	n/a	Y	Y	Y	N	N	N	N	N	Y	N	N	N	N	Y	n	n	n	n	n
OD8	topical	74	250mg/5ml	TID	M	16	3.5	hypercholesteremia, atrial fibrillation	N/a	3.15	112	d/c at 1st f/u due to minimal improvement	N/a	Current	Never	n	N/a	n	n/a	n	n/a	n	n	n	n/a	n	n/a	n	N/a	n/a	n	n	n	n	n	n	n	n	n	n	Y (taste alterations)	N	n	n	n	n	n	n	n
OD9	topical	85	250mg/5ml	TID	F	17	10	hypothyroidims, hypercholesteremia	n/a	1	133	n/a	n/a	Current	Never	n/a	n/a	n/a	n/a	n/a	Y	n/a	n/a	n/a	n/a	n	n/a	n	N/a	n/a	N	N	N	N	N	N	N	N	N	Y	N	N	N	Y	n	n	Y	n	n
OD12	topical	70	250mg/5ml	TID	F	72	8	arthritis, GERD, High cholesterol, squamous cell carcinoma removed,	Citalopram,	3	112	d/c at 1st f/u due to gabapentin not improving symptoms and caused lip sensitivity	2	Current	never	n/a	n/a	N	n/a	n/a	n/a	n/a	clonazepam, lorazepam,	Citalopram	zolpidem	n	n/a	n	N/a	n/a	Y	Y	Y	N	n	n	Y	Y	N	N	N	N	N	Y	Y	N	n	n	n
OD14	topical	73	250mg/5ml	TID	F	10	2	deverticulitis sp colon surgery, blockage of left carotid artery	diazepam	4	133	N/a	N/a	N/a	Yes 1ppd for 45 years	N/a	N/a	n	n/a	Y	n/a	n	n	Diazepam	n/a	n	n/a	Y	Y	n/a	n	Y	Y	n	n	n	n	Y	N	N	N	N	Y	Y	Y	n	n	n	n
OD15	topical	65	250mg/5ml	TID	F	12	10	prosthetic hip replacement, spinal fusion	Desenlafaxine succinate	4	83	N/a	N/a	N/a	No	N/a	N/a	n	n/a	Y	Y	n	n	desvenlafaxine succinate	n/a	N	N/a	n	Y	n/a	N	N	Y	n	n	n	n	n	n	Y	n	n	n	n	n	n	n	n	n
OD16	topical	69	250mg/5ml	TID	M	24	10	HTN, diabetes type 2, high cholesterol, eye hemorrhage	N/a	3	89	n/a	n/a	Current	No	N/a	N/a	N	n/a	Y	n/a	n	n	N/a	n/a	N	N/a	N/a	Y	N/a	N	N	N	N	n	n	n	n	n	n	Y (taste and smell alteration)	N	n	n	n	n	n	n	n
OD17	topical	74	250mg/5ml	TID	M	14	5	brain tumor s/p surgery, partial paralysis, hairy tongue	N/a	0	71	N/a	N/a	Current	No	N/a	N/a	Y	n/a	n/a	n/a	n	n	n	n/a	N	n/a	n	N/a	n/a	n	n	n	n	n	n	n	n	n	Y	n	n	n	n	Y	n	n	Y	n
OD18	topical	54	250mg/5ml	TID	F	9	5	HTN, asthma, hay fever, arthritis, congestion	N/a	3	123	N/a	N/a	Current	No	N	N/a	n	n/a	n/a	n/a	Neurontin	n	Nortriptyline	n/a	N	n/a	Y	Y	n/a	n	n	n	n	n	n	n	N	n	n	n	Y	n	Y	n	Y	n	n	n
OD20	topical	73	250mg/5ml	BID	F	77	3.5	glaucoma, high cholesterol, depression, anxiety, IBD( well controlled) right breast firboadenoma removal,	setraline,	5.5	91	d/c due to side effets, tired and lethargic	N/a	Current	No	N	N/a	Y (topical benzocaine	n/a	n/a	n/a	n	Buspirone	sertraline	n/a	Y	n/a	n	N/a	n/a	Y	Y	Y	n	n	n	n	n	n	Y	n	n	n	n	n	n	n	n	n
OD21	topical	70	250mg/5ml	TID	M	5	4	HTN, hypercholesteremia, GERD	N/a	3.2	63	d/c due to only mild improvement, switched to clonazepam	N/a	Never	Former, Smoked 5 cigarattes daily for 2 years, stopped 30 years ago	N	N/a	Y	n/a	n/a	n/a	n	n	n	n/a	n	n/a	n	N/a	n/a	n	Y	n	n	n	n	n	n	n	Y	n	n	n	n	Y	n	Y	n	n
OD23	topical	52	250mg/5ml	BID	F	108	3	hypothyroidism,	N/a	1	29	N/a	n/a	Current	No	N	N/a	n	n/a	n/a	n/a	n	n	n	n/a	n	n/a	n	N/a	n/a	n	Y	n	n	n	n	n	Y	n	n	n	n	Y	n	Y	Y	n	n	n
OD24	topical	78	250mg/5ml	QD	F	29	2.5	PTSD	N/a	0	141	N/a	No	Never	no	n	N/a	n	n/a	n/a	n/a	n	n	n	n/a	Y	n/a	n	N/a	n/a	n	n	n	n	n	n	n	n	n	Y	n	n	Y (worse in afternoons)	Y	n	n	n	n	n
OD26	topical	62	250mg/5ml	TID	F	15	4.5	tongue dysplasia, gastritis	N/a	2	86	N/a	4	n/a	n/a	n	N/a	n	n/a	n/a	n/a	n	n	n	n/a	n	n/a	n	Y	n/a	n	n	n	n	Y	n	n	n	n	Y	n	n	n	Y	n	n	n	n	n
OD27	topical	49	250mg/5ml	TID	M	1	6	skin cancer history,	N/a	2	39	N/a	3	Current	No	n	N/a	n	n/a	Y	Y	n	n	n	n/a	n	n/a	n	Y	n/a	n	n	n	n	n	n	n	N	n	n	n	Y	n	n	n	n	n	n	n
[truncated: 36 more columns]
